# Supplementary material for: Crystal structure of active CDK4-cyclin D and mechanistic basis for abemaciclib efficacy
Source: NPJ Breast Cancer. 2022 Nov 29;8:126. doi: 10.1038/s41523-022-00494-y (PMC9709041; doi:10.1038/s41523-022-00494-y)
Supplement: Supplementary file 3 — Supplementary Data 1 [file 41523_2022_494_MOESM3_ESM.xlsx]

## Sheet: Sheet1
protein_id	annotation	Control_A	Control_B	CDK4_A	CDK4_B	Ratio(CDK4/Control)	Cyclin_D1_A	Cyclin_D1_B	Ratio (D1/Control)	Cyclin_D3_A	Cyclin_D3_B	Ratio (D3/Control)
P11802	Cyclin-dependent_kinase_4	0	0	24	25	24.5	19	20	19.5	1	1	1
P24385	G1/S-specific_cyclin-D1	0	0	0	0	0	17	18	17.5	0	0	0
P46527	Cyclin-dependent_kinase_inhibitor_1B	0	0	0	0	0	10	10	10	0	0	0
P24941	Cyclin-dependent_kinase_2	0	0	1	1	1	3	4	3.5	0	0	0
P04632	Calpain_small_subunit_1	0	0	0	0	0	2	3	2.5	0	0	0
P38936	Cyclin-dependent_kinase_inhibitor_1	0	0	0	0	0	2	3	2.5	0	0	0
P67775	Serine/threonine-protein_phosphatase_2A_catalytic_subunit_alpha_isoform	0	1	3	4	2.33333	5	2	2.33333	4	3	2.33333
P51571	Translocon-associated_protein_subunit_delta	0	0	2	2	2	2	2	2	1	2	1.5
Q96CW1	AP-2_complex_subunit_mu	0	0	1	2	1.5	2	2	2	2	0	1
Q96CW1-2	Isoform_2_of_AP-2_complex_subunit_mu	0	0	1	2	1.5	2	2	2	2	0	1
P35659	Protein_DEK	0	3	4	3	1.4	5	4	1.8	2	3	1
O00483	Cytochrome_c_oxidase_subunit_NDUFA4	0	1	3	3	2	2	3	1.66667	1	2	1
P55735	Protein_SEC13_homolog	0	1	3	3	2	3	2	1.66667	1	2	1
O75569	Interferon-inducible_double-stranded_RNA-dependent_protein_kinase_activator_A	0	1	1	2	1	2	3	1.66667	2	2	1.33333
O00159	Unconventional_myosin-Ic	1	8	12	12	2.18182	7	11	1.63636	13	19	2.90909
O00159-3	Isoform_3_of_Unconventional_myosin-Ic	1	8	12	12	2.18182	7	11	1.63636	13	19	2.90909
P78527	DNA-dependent_protein_kinase_catalytic_subunit	8	17	18	36	2	21	23	1.62963	19	24	1.59259
P54136	Arginine--tRNA_ligase;_cytoplasmic	0	0	2	9	5.5	1	2	1.5	0	3	1.5
E1NZA1	Peroxisome_proliferator_activated_receptor_interacting_complex_protein	0	0	2	6	4	2	1	1.5	0	1	0.5
Q92616	Translational_activator_GCN1	0	0	2	6	4	2	1	1.5	0	0	0
P31949	Protein_S100-A11	0	0	3	3	3	2	1	1.5	2	1	1.5
Q4VXU2	Polyadenylate-binding_protein_1-like	0	2	4	4	2	4	2	1.5	3	3	1.5
Q7Z6Z7	E3_ubiquitin-protein_ligase_HUWE1	1	1	3	5	2	3	3	1.5	2	1	0.75
P17096	High_mobility_group_protein_HMG-I/HMG-Y	1	1	2	3	1.25	3	3	1.5	2	3	1.25
Q9H307	Pinin	0	2	2	3	1.25	1	5	1.5	0	2	0.5
Q5XKP0	MICOS_complex_subunit_MIC13	0	0	1	1	1	1	2	1.5	1	1	1
Q9UKM9	RNA-binding_protein_Raly	0	2	1	3	1	1	5	1.5	2	1	0.75
Q14008	Cytoskeleton-associated_protein_5	0	0	1	1	1	1	2	1.5	0	1	0.5
B2RDK6	cDNA;_FLJ96656;_highly_similar_to_Homo_sapiens_SPFH_domain_family;_member_1_(SPFH1);_mRNA	0	0	1	1	1	1	2	1.5	0	0	0
O75477	Erlin-1	0	0	1	1	1	1	2	1.5	0	0	0
Q96AG4	Leucine-rich_repeat-containing_protein_59	0	0	0	2	1	2	1	1.5	0	0	0
O00370	LINE-1_retrotransposable_element_ORF2_protein	0	0	1	0	0.5	1	2	1.5	1	0	0.5
A8K6A4	cDNA_FLJ76866;_highly_similar_to_Homo_sapiens_myosin_binding_protein_C;_cardiac_(MYBPC3);_mRNA	0	0	0	1	0.5	1	2	1.5	0	0	0
P62333	26S_protease_regulatory_subunit_10B	0	0	0	1	0.5	2	1	1.5	0	0	0
P49454	Centromere_protein_F	0	0	0	0	0	1	2	1.5	1	1	1
Q5Y7D0	MHC_class_II_antigen	0	0	0	0	0	2	1	1.5	0	0	0
Q7Z406	Myosin-14	8	16	19	28	1.80769	18	20	1.46154	44	39	3.19231
Q7Z406-5	Isoform_5_of_Myosin-14	6	14	18	22	1.81818	15	17	1.45455	38	31	3.13636
O43390	Heterogeneous_nuclear_ribonucleoprotein_R	2	5	5	7	1.33333	4	9	1.44444	0	2	0.222222
P19338	Nucleolin	1	4	7	8	2.14286	5	5	1.42857	4	5	1.28571
P14866	Heterogeneous_nuclear_ribonucleoprotein_L	0	3	5	5	2	5	2	1.4	3	4	1.4
Q53GL6	RNA_binding_protein_(Autoantigenic;_hnRNP-associated_with_lethal_yellow)_long_isoform_variant_(Fragment)	0	3	3	4	1.4	2	5	1.4	2	2	0.8
B3KT93	Polyadenylate-binding_protein	4	7	15	14	2.23077	9	9	1.38462	9	12	1.61538
P35580	Myosin-10	20	44	49	58	1.62121	43	48	1.37879	95	84	2.71212
P35580-5	Isoform_5_of_Myosin-10	20	44	49	58	1.62121	43	48	1.37879	94	83	2.68182
B3KN06	Coronin	2	4	11	13	3	6	5	1.375	3	4	0.875
P17858	ATP-dependent_6-phosphofructokinase;_liver_type	1	5	4	10	1.75	4	7	1.375	4	3	0.875
P17858-2	Isoform_2_of_ATP-dependent_6-phosphofructokinase;_liver_type	1	5	3	9	1.5	4	7	1.375	4	3	0.875
P50454	Serpin_H1	4	2	5	4	1.125	6	5	1.375	5	6	1.375
P11940	Polyadenylate-binding_protein_1	5	8	16	15	2.06667	10	10	1.33333	10	12	1.46667
B3KS36	cDNA_FLJ35376_fis;_clone_SKMUS2004044;_highly_similar_to_Homo_sapiens_ribosomal_protein_L3_(RPL3);_transcript_variant_2;_mRNA	2	5	5	10	1.66667	5	7	1.33333	6	7	1.44444
P06493	Cyclin-dependent_kinase_1	2	2	3	6	1.5	4	4	1.33333	4	4	1.33333
Q5H9N4	Putative_uncharacterized_protein_DKFZp686L20222	2	2	3	6	1.5	4	4	1.33333	4	4	1.33333
I6L9I5	CDC2_protein	2	2	3	6	1.5	4	4	1.33333	4	3	1.16667
Q96FW1-2	Isoform_2_of_Ubiquitin_thioesterase_OTUB1	1	0	1	3	1.33333	2	2	1.33333	1	1	0.666667
P42766	60S_ribosomal_protein_L35	2	2	3	3	1	4	4	1.33333	4	3	1.16667
P51991	Heterogeneous_nuclear_ribonucleoprotein_A3	4	10	10	12	1.375	11	10	1.3125	4	6	0.625
B2R5B3	Histone_H2A	7	14	16	13	1.26087	16	14	1.30435	12	14	1.13043
P48643	T-complex_protein_1_subunit_epsilon	2	3	3	8	1.57143	4	5	1.28571	4	5	1.28571
B4E177	cDNA_FLJ56368;_highly_similar_to_Myosin-14	2	3	2	8	1.42857	5	4	1.28571	9	11	2.85714
A8K259	cDNA_FLJ78501;_highly_similar_to_Homo_sapiens_serpin_peptidase_inhibitor;_clade_H_(heat_shock_protein_47);_member_1;_(collagen_binding_protein_1)_(SERPINH1);_mRNA	4	1	4	3	1	5	4	1.28571	4	5	1.28571
Q14697	Neutral_alpha-glucosidase_AB	4	5	7	9	1.45455	6	8	1.27273	4	6	0.909091
Q14697-2	Isoform_2_of_Neutral_alpha-glucosidase_AB	4	5	7	8	1.36364	6	8	1.27273	4	6	0.909091
P62736	Actin;_aortic_smooth_muscle	14	21	23	19	1.13514	26	21	1.27027	23	22	1.21622
P68032	Actin;_alpha_cardiac_muscle_1	15	22	24	19	1.10256	27	22	1.25641	23	22	1.15385
Q9H3U1	Protein_unc-45_homolog_A	0	2	3	4	1.75	2	3	1.25	4	3	1.75
Q9H361	Polyadenylate-binding_protein_3	2	4	7	4	1.375	5	5	1.25	3	4	0.875
Q8IUE6	Histone_H2A_type_2-B	9	14	16	14	1.2	16	15	1.24	11	14	1
B3KW67	cDNA_FLJ42347_fis;_clone_UTERU2003399;_highly_similar_to_Actin;_gamma-enteric_smooth_muscle	12	16	18	16	1.13333	21	16	1.23333	19	19	1.26667
Q9NYL9	Tropomodulin-3	4	7	8	9	1.30769	7	9	1.23077	14	13	2.07692
P49327	Fatty_acid_synthase	60	57	76	82	1.32773	69	77	1.22689	64	75	1.16807
Q9ULV4	Coronin-1C	2	5	11	13	2.66667	6	5	1.22222	3	4	0.777778
P62158	Calmodulin	3	4	8	6	1.55556	6	5	1.22222	8	9	1.88889
P46782	40S_ribosomal_protein_S5	2	5	4	6	1.11111	6	5	1.22222	6	6	1.33333
P35579	Myosin-9	101	165	176	162	1.26119	162	164	1.21642	262	198	1.71642
B4DZW4	Polyadenylate-binding_protein	5	7	15	13	2	9	8	1.21429	9	10	1.35714
P22626	Heterogeneous_nuclear_ribonucleoproteins_A2/B1	12	24	22	23	1.18421	25	21	1.21053	16	18	0.894737
P07814	Bifunctional_glutamate/proline--tRNA_ligase	2	1	8	10	3.6	4	2	1.2	4	4	1.6
Q9Y4K1	Absent_in_melanoma_1_protein	0	3	2	8	2	1	5	1.2	2	7	1.8
P56192	Methionine--tRNA_ligase;_cytoplasmic	2	1	5	5	2	2	4	1.2	2	1	0.6
P39023	60S_ribosomal_protein_L3	3	5	5	11	1.6	6	6	1.2	7	8	1.5
P05388	60S_acidic_ribosomal_protein_P0	4	4	6	10	1.6	5	7	1.2	5	5	1
Q53HW2	Ribosomal_protein_P0_variant_(Fragment)	4	4	6	10	1.6	5	7	1.2	5	5	1
Q6FI13	Histone_H2A_type_2-A	7	16	16	13	1.16	16	14	1.2	13	14	1.08
P05387	60S_acidic_ribosomal_protein_P2	2	6	6	5	1.1	6	6	1.2	6	5	1.1
P50914	60S_ribosomal_protein_L14	2	1	2	3	1	4	2	1.2	3	3	1.2
P0C0S5	Histone_H2A.Z	5	9	11	8	1.1875	10	9	1.1875	8	7	0.9375
P21333	Filamin-A	8	7	10	16	1.52941	8	12	1.17647	10	18	1.64706
P21333-2	Isoform_2_of_Filamin-A	8	7	10	16	1.52941	8	12	1.17647	10	18	1.64706
C9JAB2	Serine/arginine-rich-splicing_factor_7	1	3	3	3	1	3	4	1.16667	3	3	1
Q16629	Serine/arginine-rich_splicing_factor_7	1	3	3	3	1	3	4	1.16667	3	3	1
O43143	Pre-mRNA-splicing_factor_ATP-dependent_RNA_helicase_DHX15	5	11	6	10	0.888889	8	13	1.16667	4	6	0.555556
P02545	Prelamin-A/C	26	34	32	33	1.04839	35	37	1.16129	31	32	1.01613
P02545-2	Isoform_C_of_Prelamin-A/C	25	30	30	30	1.05263	31	35	1.15789	28	30	1.01754
O60506	Heterogeneous_nuclear_ribonucleoprotein_Q	3	8	9	9	1.38462	7	8	1.15385	1	3	0.307692
P35749	Myosin-11	10	21	16	22	1.15152	19	19	1.15152	29	25	1.63636
Q13310	Polyadenylate-binding_protein_4	2	3	8	8	2.28571	4	4	1.14286	3	4	1
Q13310-3	Isoform_3_of_Polyadenylate-binding_protein_4	2	3	8	8	2.28571	4	4	1.14286	3	4	1
B2R4D8	60S_ribosomal_protein_L27	3	2	4	5	1.28571	4	4	1.14286	3	4	1
P61353	60S_ribosomal_protein_L27	3	2	4	5	1.28571	4	4	1.14286	3	4	1
P07910-2	Isoform_C1_of_Heterogeneous_nuclear_ribonucleoproteins_C1/C2	8	11	13	11	1.14286	11	13	1.14286	9	11	0.952381
G3V2Q1	Heterogeneous_nuclear_ribonucleoproteins_C1/C2	8	11	13	11	1.14286	11	13	1.14286	9	10	0.904762
P07910	Heterogeneous_nuclear_ribonucleoproteins_C1/C2	8	11	13	11	1.14286	11	13	1.14286	9	10	0.904762
P61513	60S_ribosomal_protein_L37a	4	1	3	3	0.857143	4	4	1.14286	5	5	1.42857
Q07666-2	Isoform_2_of_KH_domain-containing;_RNA-binding;_signal_transduction-associated_protein_1	2	3	3	3	0.857143	5	3	1.14286	5	4	1.28571
P53621	Coatomer_subunit_alpha	5	1	6	14	2.5	1	8	1.125	7	12	2.375
D9YZV5	Tropomyosin_1_(Alpha)_isoform_4	2	4	4	9	1.625	4	5	1.125	19	19	4.75
P09493-9	Isoform_9_of_Tropomyosin_alpha-1_chain	2	4	4	9	1.625	4	5	1.125	16	16	4
P09493	Tropomyosin_alpha-1_chain	2	4	3	8	1.375	4	5	1.125	14	13	3.375
F4ZW64	NF90a	2	12	10	10	1.25	8	10	1.125	2	5	0.4375
F4ZW65	NF90b	2	12	9	9	1.125	8	10	1.125	2	5	0.4375
M0QZN2	40S_ribosomal_protein_S5	2	4	3	4	0.875	5	4	1.125	5	4	1.125
Q12906	Interleukin_enhancer-binding_factor_3	2	13	9	11	1.17647	8	11	1.11765	2	5	0.411765
Q12906-7	Isoform_7_of_Interleukin_enhancer-binding_factor_3	2	13	9	11	1.17647	8	11	1.11765	2	5	0.411765
P05141	ADP/ATP_translocase_2	8	16	14	13	1.03846	15	14	1.11538	14	10	0.923077
Q6NVC0	SLC25A5_protein_(Fragment)	8	16	14	13	1.03846	15	14	1.11538	14	10	0.923077
B7Z809	cDNA_FLJ56016;_highly_similar_to_C-1-tetrahydrofolate_synthase;_cytoplasmic	5	2	9	11	2.22222	3	7	1.11111	3	5	0.888889
P11586	C-1-tetrahydrofolate_synthase;_cytoplasmic	5	2	9	11	2.22222	3	7	1.11111	3	5	0.888889
P42704	Leucine-rich_PPR_motif-containing_protein;_mitochondrial	8	8	15	17	1.77778	6	14	1.11111	8	10	1
B4DZB1	cDNA_FLJ59645;_highly_similar_to_116_kDa_U5_small_nuclear_ribonucleoprotein_component	1	6	5	5	1.11111	4	6	1.11111	2	5	0.777778
P16104	Histone_H2AX	9	16	14	14	1.03704	16	14	1.11111	11	13	0.888889
P62753	40S_ribosomal_protein_S6	3	4	5	3	0.888889	4	6	1.11111	5	5	1.11111
P20700	Lamin-B1	12	23	19	19	1.02703	21	20	1.10811	14	20	0.918919
Q9ULV4-3	Isoform_3_of_Coronin-1C	3	5	11	13	2.4	6	5	1.1	3	4	0.7
P60660	Myosin_light_polypeptide_6	8	11	12	13	1.19048	9	14	1.09524	16	15	1.47619
P60709	Actin;_cytoplasmic_1	30	44	44	39	1.09211	43	40	1.09211	41	40	1.06579
P63261	Actin;_cytoplasmic_2	30	44	44	39	1.09211	43	40	1.09211	41	40	1.06579
V9HW79	Epididymis_secretory_protein_Li_113	5	4	7	9	1.45455	7	5	1.09091	5	8	1.18182
G3V1V0	Myosin_light_polypeptide_6	9	11	13	13	1.18182	9	15	1.09091	16	15	1.40909
P46781	40S_ribosomal_protein_S9	4	5	6	7	1.18182	5	7	1.09091	5	3	0.727273
P61313	60S_ribosomal_protein_L15	2	7	4	5	0.818182	6	6	1.09091	10	7	1.54545
P60660-2	Isoform_Smooth_muscle_of_Myosin_light_polypeptide_6	9	12	13	13	1.13043	10	15	1.08696	16	15	1.34783
A0A024RBE8	Solute_carrier_family_25_(Mitochondrial_carrier_phosphate_carrier);_member_3;_isoform_CRA_a	5	5	6	6	1	6	7	1.08333	6	7	1.08333
Q8NCF7	cDNA_FLJ90278_fis;_clone_NT2RP1000325;_highly_similar_to_Phosphate_carrier_protein;_mitochondrialprecursor	5	5	6	6	1	6	7	1.08333	6	7	1.08333
Q53G99	Beta_actin_variant_(Fragment)	30	43	43	39	1.09333	42	39	1.08	40	40	1.06667
Q13707	ACTA2_protein_(Fragment)	11	12	12	12	0.96	14	13	1.08	14	14	1.12
P68363	Tubulin_alpha-1B_chain	27	34	36	30	1.04762	36	32	1.07937	33	28	0.968254
Q14204	Cytoplasmic_dynein_1_heavy_chain_1	11	13	22	33	2.11538	9	19	1.07692	15	16	1.19231
P48047	ATP_synthase_subunit_O;_mitochondrial	5	6	5	8	1	7	7	1.07692	6	6	0.923077
P24844	Myosin_regulatory_light_polypeptide_9	5	7	7	8	1.07143	8	7	1.07143	9	8	1.21429
B4DNT8	cDNA_FLJ54370;_highly_similar_to_Heat_shock_70_kDa_protein_1	5	7	6	8	1	6	9	1.07143	5	5	0.714286
Q00839	Heterogeneous_nuclear_ribonucleoprotein_U	5	8	10	10	1.33333	8	8	1.06667	7	10	1.13333
P06753-2	Isoform_2_of_Tropomyosin_alpha-3_chain	5	8	10	9	1.26667	9	7	1.06667	13	13	1.73333
P06753-5	Isoform_5_of_Tropomyosin_alpha-3_chain	5	8	10	9	1.26667	9	7	1.06667	12	13	1.66667
P62081	40S_ribosomal_protein_S7	6	7	6	6	0.8	8	8	1.06667	4	6	0.666667
P0DMV8	Heat_shock_70_kDa_protein_1A	6	8	7	9	1	6	11	1.0625	6	6	0.75
Q59EJ3	Heat_shock_70kDa_protein_1A_variant_(Fragment)	6	8	7	9	1	6	11	1.0625	6	6	0.75
P26373	60S_ribosomal_protein_L13	6	9	7	7	0.823529	10	8	1.05882	6	5	0.647059
P14618	Pyruvate_kinase_PKM	18	15	21	18	1.11429	18	19	1.05714	19	19	1.08571
P11021	78_kDa_glucose-regulated_protein	9	7	12	11	1.27778	9	10	1.05556	7	9	0.888889
A8MXP9	Matrin-3	11	23	19	20	1.08333	22	16	1.05556	14	19	0.916667
P43243	Matrin-3	11	23	19	20	1.08333	22	16	1.05556	14	19	0.916667
P62701	40S_ribosomal_protein_S4;_X_isoform	7	10	12	14	1.36842	10	10	1.05263	14	16	1.57895
P25705	ATP_synthase_subunit_alpha;_mitochondrial	17	19	22	22	1.15789	23	17	1.05263	13	18	0.815789
Q71U36	Tubulin_alpha-1A_chain	26	33	33	28	1	34	30	1.04918	31	28	0.967213
Q7L7L0	Histone_H2A_type_3	7	12	15	11	1.2381	11	11	1.04762	12	11	1.09524
Q13748	Tubulin_alpha-3C/D_chain	18	24	23	19	0.954545	25	21	1.04545	21	20	0.931818
O75369	Filamin-B	27	23	39	47	1.65385	20	34	1.03846	42	53	1.82692
O75369-8	Isoform_8_of_Filamin-B	27	23	39	47	1.65385	20	34	1.03846	42	53	1.82692
P53675	Clathrin_heavy_chain_2	11	13	14	18	1.23077	13	14	1.03846	15	14	1.11538
P06576	ATP_synthase_subunit_beta;_mitochondrial	14	16	21	17	1.1875	16	17	1.03125	9	14	0.71875
P09651	Heterogeneous_nuclear_ribonucleoprotein_A1	12	19	16	19	1.06061	16	18	1.0303	13	16	0.878788
Q5VTE0	Putative_elongation_factor_1-alpha-like_3	19	23	22	23	1.02273	24	21	1.02273	19	17	0.818182
Q9BQE3	Tubulin_alpha-1C_chain	27	31	32	28	1	32	29	1.01667	30	25	0.916667
A0A087WVQ6	Clathrin_heavy_chain	48	74	55	71	1.01613	62	64	1.01613	64	63	1.02419
Q00610	Clathrin_heavy_chain_1	48	74	55	71	1.01613	62	64	1.01613	64	63	1.02419
Q00610-2	Isoform_2_of_Clathrin_heavy_chain_1	48	74	55	71	1.01613	62	64	1.01613	64	63	1.02419
Q12904	Aminoacyl_tRNA_synthase_complex-interacting_multifunctional_protein_1	0	0	2	2	2	1	1	1	2	2	2
Q96CS3	FAS-associated_factor_2	0	0	1	3	2	1	1	1	1	2	1.5
P16615	Sarcoplasmic/endoplasmic_reticulum_calcium_ATPase_2	2	1	5	5	2	2	3	1	3	3	1.2
O14983	Sarcoplasmic/endoplasmic_reticulum_calcium_ATPase_1	1	0	3	3	2	1	2	1	1	1	0.666667
P43246	DNA_mismatch_repair_protein_Msh2	0	0	2	2	2	1	1	1	0	1	0.5
O43324	Eukaryotic_translation_elongation_factor_1_epsilon-1	0	0	2	2	2	1	1	1	0	0	0
P62495	Eukaryotic_peptide_chain_release_factor_subunit_1	0	0	2	2	2	1	1	1	0	0	0
Q12771	P37_AUF1	2	2	6	5	1.83333	4	2	1	3	3	1
Q14103	Heterogeneous_nuclear_ribonucleoprotein_D0	2	2	6	5	1.83333	4	2	1	3	3	1
Q01826	DNA-binding_protein_SATB1	0	3	3	6	1.8	2	3	1	1	0	0.2
Q96HY7	Probable_2-oxoglutarate_dehydrogenase_E1_component_DHKTD1;_mitochondrial	1	1	2	5	1.75	2	2	1	2	4	1.5
O95793	Double-stranded_RNA-binding_protein_Staufen_homolog_1	0	1	1	4	1.66667	2	1	1	3	1	1.33333
P04844	Dolichyl-diphosphooligosaccharide--protein_glycosyltransferase_subunit_2	3	2	4	7	1.57143	3	4	1	1	1	0.285714
V9HW65	Annexin	1	1	3	3	1.5	2	2	1	5	7	3
P27824	Calnexin	0	0	1	2	1.5	2	0	1	0	1	0.5
A0A024R980	PCTAIRE_protein_kinase_3;_isoform_CRA_a	0	0	1	2	1.5	1	1	1	0	0	0
Q14004	Cyclin-dependent_kinase_13	0	0	1	2	1.5	1	1	1	0	0	0
O43175	D-3-phosphoglycerate_dehydrogenase	6	4	7	10	1.41667	7	5	1	5	9	1.16667
Q04637	Eukaryotic_translation_initiation_factor_4_gamma_1	2	1	3	4	1.4	3	2	1	4	4	1.6
Q04637-9	Isoform_9_of_Eukaryotic_translation_initiation_factor_4_gamma_1	2	1	3	4	1.4	3	2	1	4	4	1.6
Q07021	Complement_component_1_Q_subcomponent-binding_protein;_mitochondrial	0	1	1	3	1.33333	2	1	1	2	3	1.66667
A0A087X1A5	Double-stranded_RNA-binding_protein_Staufen_homolog_1	0	1	1	3	1.33333	2	1	1	3	1	1.33333
P18085	ADP-ribosylation_factor_4	2	2	3	5	1.33333	2	4	1	3	4	1.16667
Q99439	Calponin-2	2	2	3	5	1.33333	3	3	1	4	3	1.16667
Q6P474	Putative_pyridoxal-dependent_decarboxylase_domain-containing_protein_2	0	1	2	2	1.33333	2	1	1	0	1	0.333333
P04792	Heat_shock_protein_beta-1	10	10	15	14	1.31818	12	10	1	9	10	0.863636
P15880	40S_ribosomal_protein_S2	8	7	9	13	1.29412	8	9	1	7	11	1.05882
P45880	Voltage-dependent_anion-selective_channel_protein_2	0	5	4	5	1.28571	4	3	1	6	6	1.71429
P45880-1	Isoform_1_of_Voltage-dependent_anion-selective_channel_protein_2	0	5	4	5	1.28571	4	3	1	6	6	1.71429
Q15366-2	Isoform_2_of_Poly(rC)-binding_protein_2	4	8	8	10	1.28571	6	8	1	7	10	1.21429
Q15366-4	Isoform_4_of_Poly(rC)-binding_protein_2	4	8	8	10	1.28571	6	8	1	7	10	1.21429
P60842	Eukaryotic_initiation_factor_4A-I	8	11	11	16	1.28571	11	10	1	8	9	0.809524
Q15365	Poly(rC)-binding_protein_1	3	10	10	9	1.26667	7	8	1	10	10	1.33333
Q15287	RNA-binding_protein_with_serine-rich_domain_1	1	1	3	2	1.25	1	3	1	2	4	1.5
P63167	Dynein_light_chain_1;_cytoplasmic	1	1	3	2	1.25	2	2	1	2	2	1
Q9H6T0	Epithelial_splicing_regulatory_protein_2	0	2	2	3	1.25	2	2	1	1	1	0.5
J3KNL6	Protein_transport_protein_Sec16A	2	10	5	12	1.21429	6	8	1	8	13	1.5
O15027	Protein_transport_protein_Sec16A	2	10	5	12	1.21429	6	8	1	8	13	1.5
P61158	Actin-related_protein_3	0	3	3	3	1.2	2	3	1	5	4	1.8
Q14315	Filamin-C	2	1	2	4	1.2	2	3	1	3	3	1.2
P49411	Elongation_factor_Tu;_mitochondrial	12	11	15	15	1.2	12	13	1	11	13	0.96
Q96FW1	Ubiquitin_thioesterase_OTUB1	3	0	2	4	1.2	2	3	1	1	3	0.8
P04406	Glyceraldehyde-3-phosphate_dehydrogenase	7	8	8	12	1.17647	8	9	1	10	11	1.23529
A5A3E0	POTE_ankyrin_domain_family_member_F	8	8	13	8	1.16667	9	9	1	9	8	0.944444
Q59F66	DEAD_box_polypeptide_17_isoform_p82_variant_(Fragment)	2	9	5	10	1.15385	6	7	1	11	12	1.76923
Q92841	Probable_ATP-dependent_RNA_helicase_DDX17	2	9	5	10	1.15385	6	7	1	11	12	1.76923
B4DRD7	cDNA_FLJ54752;_highly_similar_to_Poly(rC)-binding_protein_2	4	8	7	9	1.14286	6	8	1	7	9	1.14286
Q15366	Poly(rC)-binding_protein_2	4	8	7	9	1.14286	6	8	1	7	9	1.14286
B1AHD1	NHP2-like_protein_1	1	4	5	3	1.14286	3	4	1	3	3	0.857143
P55769	NHP2-like_protein_1	1	4	5	3	1.14286	3	4	1	3	3	0.857143
Q8NHW5	60S_acidic_ribosomal_protein_P0-like	2	4	3	6	1.125	4	4	1	2	5	0.875
E5KSX8	Mitochondrial_transcription_factor_A	2	4	4	5	1.125	3	5	1	2	1	0.375
Q00059	Transcription_factor_A;_mitochondrial	2	4	4	5	1.125	3	5	1	2	1	0.375
Q6LES8	TFAM_protein_(Fragment)	2	4	4	5	1.125	3	5	1	2	1	0.375
P62888	60S_ribosomal_protein_L30	3	4	5	5	1.11111	5	4	1	4	4	0.888889
Q15029	116_kDa_U5_small_nuclear_ribonucleoprotein_component	1	6	5	5	1.11111	4	5	1	2	5	0.777778
P0CW22	40S_ribosomal_protein_S17-like	5	4	7	5	1.09091	6	5	1	3	4	0.636364
P47897	Glutamine--tRNA_ligase	5	5	6	7	1.08333	7	5	1	5	5	0.833333
Q562R1	Beta-actin-like_protein_2	12	17	19	14	1.06452	18	13	1	15	15	0.967742
P38919	Eukaryotic_initiation_factor_4A-III	6	8	5	12	1.0625	7	9	1	5	7	0.75
P06748	Nucleophosmin	6	11	9	11	1.05263	10	9	1	10	9	1
P58107	Epiplakin	17	39	23	37	1.03448	29	29	1	22	29	0.87931
P68104	Elongation_factor_1-alpha_1	21	23	23	24	1.02174	25	21	1	19	18	0.804348
Q53HM9	Elongation_factor_1-alpha_(Fragment)	21	23	23	24	1.02174	25	21	1	19	18	0.804348
Q53HR5	Elongation_factor_1-alpha_(Fragment)	21	23	23	24	1.02174	25	21	1	19	18	0.804348
Q6IPN6	Elongation_factor_1-alpha	21	23	23	24	1.02174	25	21	1	19	18	0.804348
Q13045	Protein_flightless-1_homolog	0	0	0	2	1	1	1	1	5	5	5
Q13045-2	Isoform_2_of_Protein_flightless-1_homolog	0	0	0	2	1	1	1	1	5	5	5
P31946	14-3-3_protein_beta/alpha	2	3	4	3	1	4	3	1	6	6	1.71429
O00487	26S_proteasome_non-ATPase_regulatory_subunit_14	0	0	1	1	1	1	1	1	2	1	1.5
P49916	DNA_ligase_3	0	0	1	1	1	1	1	1	1	2	1.5
P84090	Enhancer_of_rudimentary_homolog	0	2	2	2	1	2	2	1	3	3	1.5
Q59FV6	ARP3_actin-related_protein_3_homolog_variant_(Fragment)	0	3	2	3	1	2	3	1	4	3	1.4
O14950	Myosin_regulatory_light_chain_12B	7	9	9	9	1	9	9	1	12	12	1.33333
P61254	60S_ribosomal_protein_L26	3	4	4	5	1	4	5	1	4	8	1.33333
J3QRS3	Myosin_regulatory_light_chain_12A	7	9	9	9	1	9	9	1	11	11	1.22222
Q53HL1	Myosin_regulatory_light_chain_MRCL3_variant_(Fragment)	7	9	9	9	1	9	9	1	11	11	1.22222
P62851	40S_ribosomal_protein_S25	4	2	3	5	1	2	6	1	4	5	1.125
P53007	Tricarboxylate_transport_protein;_mitochondrial	2	5	3	6	1	5	4	1	5	5	1.11111
P62249	40S_ribosomal_protein_S16	5	5	5	7	1	5	7	1	7	6	1.08333
P00451	Coagulation_factor_VIII	0	0	1	1	1	1	1	1	1	1	1
Q8NDH2	Coiled-coil_domain-containing_protein_168	0	0	1	1	1	1	1	1	1	1	1
Q9BYX7	Putative_beta-actin-like_protein_3	5	5	7	5	1	7	5	1	5	6	0.916667
O00422	Histone_deacetylase_complex_subunit_SAP18	2	2	2	4	1	3	3	1	1	4	0.833333
Q9BYZ2	L-lactate_dehydrogenase_A-like_6B	2	2	3	3	1	3	3	1	2	3	0.833333
X6RAL5	Histone_deacetylase_complex_subunit_SAP18	2	2	2	4	1	3	3	1	1	4	0.833333
O94905	Erlin-2	2	0	1	3	1	1	3	1	0	2	0.5
P07948	Tyrosine-protein_kinase_Lyn	0	0	1	1	1	1	1	1	1	0	0.5
P09769	Tyrosine-protein_kinase_Fgr	0	0	1	1	1	1	1	1	1	0	0.5
Q15388	Mitochondrial_import_receptor_subunit_TOM20_homolog	0	0	1	1	1	1	1	1	0	1	0.5
V5YQU3	Receptor_protein-tyrosine_kinase	0	0	1	1	1	1	1	1	0	1	0.5
O00148	ATP-dependent_RNA_helicase_DDX39A	0	1	2	1	1	1	2	1	1	0	0.333333
Q8N4P8	GTPBP4_protein_(Fragment)	0	1	2	1	1	1	2	1	0	1	0.333333
Q9BZE4	Nucleolar_GTP-binding_protein_1	0	1	2	1	1	1	2	1	0	1	0.333333
A0A024R8R3	Cyclin-dependent_kinase_3;_isoform_CRA_a	0	0	1	1	1	1	1	1	0	0	0
P11362	Fibroblast_growth_factor_receptor_1	0	0	1	1	1	1	1	1	0	0	0
Q8IZL9	Cyclin-dependent_kinase_20	0	0	1	1	1	1	1	1	0	0	0
Q96QC0	Serine/threonine-protein_phosphatase_1_regulatory_subunit_10	0	0	1	1	1	1	1	1	0	0	0
Q9NYV4	Cyclin-dependent_kinase_12	0	0	1	1	1	1	1	1	0	0	0
Q9UPW6	DNA-binding_protein_SATB2	0	1	1	2	1	1	2	1	0	0	0
Q9UPZ9	Serine/threonine-protein_kinase_ICK	0	0	1	1	1	1	1	1	0	0	0
X5D2T3	Ribosomal_protein_L10_isoform_A_(Fragment)	6	9	8	8	0.941176	8	9	1	6	10	0.941176
P55795	Heterogeneous_nuclear_ribonucleoprotein_H2	4	7	5	6	0.846154	5	8	1	5	6	0.846154
A8K7N0	cDNA_FLJ75556;_highly_similar_to_Homo_sapiens_ribosomal_protein_L14;_mRNA	3	1	2	3	0.833333	4	2	1	3	3	1
P14649	Myosin_light_chain_6B	2	1	1	3	0.8	2	3	1	4	4	1.6
P36873	Serine/threonine-protein_phosphatase_PP1-gamma_catalytic_subunit	1	2	1	3	0.8	2	3	1	2	3	1
Q9H853	Putative_tubulin-like_protein_alpha-4B	4	4	4	4	0.8	5	5	1	3	3	0.6
Q07666	KH_domain-containing;_RNA-binding;_signal_transduction-associated_protein_1	2	4	3	3	0.75	5	3	1	5	4	1.125
P18077	60S_ribosomal_protein_L35a	2	0	1	2	0.75	2	2	1	0	4	1
O75431	Metaxin-2	1	1	1	2	0.75	2	2	1	1	1	0.5
P27348	14-3-3_protein_theta	3	2	2	3	0.714286	4	3	1	3	5	1.14286
Q9P2M7	Cingulin	0	1	1	1	0.666667	2	1	1	2	1	1
Q9Y217	Myotubularin-related_protein_6	0	1	1	1	0.666667	1	2	1	1	2	1
Q15386	Ubiquitin-protein_ligase_E3C	0	1	1	1	0.666667	2	1	1	1	0	0.333333
Q9Y6C2	EMILIN-1	0	1	1	1	0.666667	2	1	1	1	0	0.333333
Q08117-2	Isoform_2_of_Amino-terminal_enhancer_of_split	0	0	1	0	0.5	1	1	1	1	1	1
O00375	Putative_p150	0	0	1	0	0.5	1	1	1	1	0	0.5
Q6UB98	Ankyrin_repeat_domain-containing_protein_12	0	0	0	1	0.5	1	1	1	0	1	0.5
Q8IWY7	Tau-tubulin_kinase	0	0	1	0	0.5	2	0	1	0	1	0.5
Q8N554	Zinc_finger_protein_276	0	0	1	0	0.5	1	1	1	0	1	0.5
Q96S00	Putative_uncharacterized_protein_gs85	0	0	1	0	0.5	1	1	1	0	1	0.5
Q9Y3Z3	Deoxynucleoside_triphosphate_triphosphohydrolase_SAMHD1	0	0	0	1	0.5	1	1	1	0	1	0.5
V9H0E4	NAG13	0	0	1	0	0.5	1	1	1	1	0	0.5
O75051	Plexin-A2	0	0	1	0	0.5	1	1	1	0	0	0
Q13233	Mitogen-activated_protein_kinase_kinase_kinase_1	0	0	1	0	0.5	1	1	1	0	0	0
Q14896	Myosin-binding_protein_C;_cardiac-type	0	0	0	1	0.5	1	1	1	0	0	0
Q8IX12	Cell_division_cycle_and_apoptosis_regulator_protein_1	0	0	1	0	0.5	1	1	1	0	0	0
Q8TCU6	Phosphatidylinositol_3;4;5-trisphosphate-dependent_Rac_exchanger_1_protein	0	0	0	1	0.5	1	1	1	0	0	0
Q8WV44	E3_ubiquitin-protein_ligase_TRIM41	0	0	1	0	0.5	1	1	1	0	0	0
Q9UPT6	C-Jun-amino-terminal_kinase-interacting_protein_3	0	0	1	0	0.5	1	1	1	0	0	0
Q8IV33	Uncharacterized_protein_KIAA0825	1	0	0	1	0.333333	2	1	1	0	0	0
Q8NDV3	Structural_maintenance_of_chromosomes_protein_1B	0	0	0	0	0	1	1	1	1	1	1
Q96EY7	Pentatricopeptide_repeat_domain-containing_protein_3;_mitochondrial	0	0	0	0	0	1	1	1	2	0	1
S4R3E2	DnaJ_homolog_subfamily_C_member_12	0	0	0	0	0	1	1	1	1	1	1
A0A0B7FBE4	Paladin	0	0	0	0	0	1	1	1	0	0	0
A7J1R9	Variant_ATP-binding_cassette_sub-family_B_member_4_(Fragment)	0	0	0	0	0	1	1	1	0	0	0
B6ZDN3	Doublecortin_domain-containing_protein_1	0	0	0	0	0	0	2	1	0	0	0
F5GYZ5	Superoxide_dismutase_[Mn];_mitochondrial_(Fragment)	0	0	0	0	0	1	1	1	0	0	0
K7DWB2	MHC_class_II_antigen_(Fragment)	0	0	0	0	0	1	1	1	0	0	0
O75165	DnaJ_homolog_subfamily_C_member_13	0	0	0	0	0	2	0	1	0	0	0
P51168	Amiloride-sensitive_sodium_channel_subunit_beta	0	0	0	0	0	1	1	1	0	0	0
Q02763	Angiopoietin-1_receptor	0	0	0	0	0	1	1	1	0	0	0
Q12799	T-complex_protein_10A_homolog	0	0	0	0	0	1	1	1	0	0	0
Q2KHR3	Glutamine_and_serine-rich_protein_1	0	0	0	0	0	1	1	1	0	0	0
Q3KQU3	MAP7_domain-containing_protein_1	0	0	0	0	0	0	2	1	0	0	0
Q5VTY9	Protein-cysteine_N-palmitoyltransferase_HHAT	0	0	0	0	0	1	1	1	0	0	0
Q5VU43	Myomegalin	0	0	0	0	0	1	1	1	0	0	0
Q6IPR3	tRNA_wybutosine-synthesizing_protein_3_homolog	0	0	0	0	0	1	1	1	0	0	0
Q8NBH2	Kyphoscoliosis_peptidase	0	0	0	0	0	1	1	1	0	0	0
Q8NH49	Olfactory_receptor_4X1	0	0	0	0	0	1	1	1	0	0	0
Q96AY4	Tetratricopeptide_repeat_protein_28	0	0	0	0	0	1	1	1	0	0	0
Q96I45	Transmembrane_protein_141	0	0	0	0	0	1	1	1	0	0	0
Q96MC9	Uncharacterized_protein_C1orf147	0	0	0	0	0	1	1	1	0	0	0
Q9H7E2-3	Isoform_3_of_Tudor_domain-containing_protein_3	0	0	0	0	0	1	1	1	0	0	0
U3KPW3	Fas-binding_factor_1	0	0	0	0	0	1	1	1	0	0	0
P16401	Histone_H1.5	16	22	19	19	0.95	21	18	0.975	18	17	0.875
P00338	L-lactate_dehydrogenase_A_chain	18	19	21	23	1.12821	21	17	0.974359	19	20	1
P00338-3	Isoform_3_of_L-lactate_dehydrogenase_A_chain	18	19	21	23	1.12821	21	17	0.974359	19	20	1
P16403	Histone_H1.2	12	20	14	15	0.852941	18	15	0.970588	15	14	0.852941
P11142	Heat_shock_cognate_71_kDa_protein	15	16	22	26	1.45455	16	16	0.969697	23	24	1.42424
Q8IWP6	Class_IVb_beta_tubulin	25	32	30	30	1.01695	27	30	0.966102	29	27	0.949153
A0A087X1U6	Epiplakin	17	37	21	36	1.01786	28	26	0.964286	20	28	0.857143
Q71DI3	Histone_H3.2	11	14	13	17	1.11111	14	12	0.962963	13	10	0.851852
Q13509	Tubulin_beta-3_chain	12	13	13	15	1.03704	11	15	0.962963	14	14	1.03704
P52597	Heterogeneous_nuclear_ribonucleoprotein_F	10	15	13	13	0.962963	12	14	0.962963	14	14	1.03704
P84243	Histone_H3.3	11	12	12	12	0.96	13	11	0.96	12	11	0.92
P26599-3	Isoform_3_of_Polypyrimidine_tract-binding_protein_1	8	14	10	11	0.875	11	12	0.958333	9	10	0.791667
P42167	Lamina-associated_polypeptide_2;_isoforms_beta/gamma	9	12	8	9	0.73913	11	11	0.956522	11	10	0.913043
P11182	Lipoamide_acyltransferase_component_of_branched-chain_alpha-keto_acid_dehydrogenase_complex;_mitochondrial	8	12	12	11	1.04545	9	12	0.954545	4	6	0.454545
Q32P51	Heterogeneous_nuclear_ribonucleoprotein_A1-like_2	7	13	9	12	0.954545	11	10	0.954545	8	10	0.818182
P07437	Tubulin_beta_chain	26	35	32	32	1.01587	30	30	0.952381	31	27	0.920635
Q59ES8	Heterogeneous_nuclear_ribonucleoprotein_M_isoform_a_variant_(Fragment)	7	11	13	14	1.35	8	11	0.95	9	15	1.2
Q4VB24	Histone_cluster_1;_H1e	13	22	13	15	0.756757	20	15	0.945946	16	14	0.810811
P27635	60S_ribosomal_protein_L10	6	10	7	7	0.777778	9	8	0.944444	6	9	0.833333
O75367-3	Isoform_3_of_Core_histone_macro-H2A.1	10	23	20	16	1.02857	17	16	0.942857	11	16	0.771429
P10412	Histone_H1.4	13	20	13	15	0.8	18	15	0.942857	16	14	0.857143
Q08211	ATP-dependent_RNA_helicase_A	12	19	14	20	1.0303	15	16	0.939394	10	16	0.787879
J3KTA4	Probable_ATP-dependent_RNA_helicase_DDX5	4	10	6	10	1	8	7	0.9375	8	11	1.1875
P17844	Probable_ATP-dependent_RNA_helicase_DDX5	4	10	6	10	1	8	7	0.9375	8	11	1.1875
P18621	60S_ribosomal_protein_L17	5	9	8	8	1	8	7	0.9375	6	8	0.875
Q53GG0	Epithelial_protein_lost_in_neoplasm_beta_variant_(Fragment)	4	9	7	8	1	8	6	0.933333	13	15	1.86667
Q9UHB6	LIM_domain_and_actin-binding_protein_1	4	9	7	8	1	8	6	0.933333	13	15	1.86667
Q15149-2	Isoform_2_of_Plectin	92	176	120	144	0.977778	123	129	0.933333	170	192	1.34074
Q15149-3	Isoform_3_of_Plectin	91	177	119	143	0.97037	123	129	0.933333	171	191	1.34074
A3R0T7	Liver_histone_H1e	11	16	10	12	0.758621	14	13	0.931034	14	11	0.862069
Q15149	Plectin	93	176	120	144	0.97417	123	129	0.929889	170	193	1.33948
Q15149-8	Isoform_8_of_Plectin	92	177	120	144	0.97417	123	129	0.929889	170	192	1.33579
P61247	40S_ribosomal_protein_S3a	6	6	8	7	1.07143	5	8	0.928571	8	9	1.21429
Q6NXR8	40S_ribosomal_protein_S3a	6	6	8	7	1.07143	5	8	0.928571	8	9	1.21429
Q14240	Eukaryotic_initiation_factor_4A-II	6	6	7	8	1.07143	7	6	0.928571	4	5	0.642857
Q8N257	Histone_H2B_type_3-B	10	16	15	14	1.03571	11	15	0.928571	13	11	0.857143
Q05639	Elongation_factor_1-alpha_2	12	14	15	13	1	14	12	0.928571	10	9	0.678571
Q12905	Interleukin_enhancer-binding_factor_2	3	9	6	8	1	6	7	0.928571	1	4	0.357143
Q5TEC6	Histone_H3	6	6	5	6	0.785714	7	6	0.928571	6	4	0.714286
Q09666	Neuroblast_differentiation-associated_protein_AHNAK	13	12	19	30	1.81481	14	11	0.925926	19	26	1.66667
P04350	Tubulin_beta-4A_chain	23	27	24	26	0.961538	23	25	0.923077	25	25	0.961538
Q96HS1	Serine/threonine-protein_phosphatase_PGAM5;_mitochondrial	4	7	5	6	0.846154	5	7	0.923077	7	7	1.07692
P30050	60S_ribosomal_protein_L12	5	6	5	5	0.769231	6	6	0.923077	5	6	0.846154
P32969	60S_ribosomal_protein_L9	4	7	5	5	0.769231	5	7	0.923077	3	8	0.846154
B3KX11	T-complex_protein_1_subunit_gamma	6	4	7	9	1.33333	6	5	0.916667	2	7	0.75
P49368	T-complex_protein_1_subunit_gamma	6	4	7	9	1.33333	6	5	0.916667	2	7	0.75
Q59H77	T-complex_protein_1_subunit_gamma_(Fragment)	6	4	7	9	1.33333	6	5	0.916667	2	7	0.75
Q08945	FACT_complex_subunit_SSRP1	4	6	4	12	1.33333	5	6	0.916667	0	5	0.416667
P62269	40S_ribosomal_protein_S18	4	6	5	6	0.916667	7	4	0.916667	7	7	1.16667
E9PCY7	Heterogeneous_nuclear_ribonucleoprotein_H	9	13	10	12	0.916667	12	10	0.916667	9	10	0.791667
Q2NKY5	TUBB6_protein	11	11	10	11	0.875	11	11	0.916667	15	12	1.125
P31943	Heterogeneous_nuclear_ribonucleoprotein_H	9	13	10	11	0.875	12	10	0.916667	9	10	0.791667
Q9BUF5	Tubulin_beta-6_chain	11	11	8	10	0.75	11	11	0.916667	14	12	1.08333
P62244	40S_ribosomal_protein_S15a	3	6	5	7	1.09091	5	5	0.909091	5	4	0.818182
P62280	40S_ribosomal_protein_S11	3	6	4	7	1	4	6	0.909091	7	7	1.27273
Q16695	Histone_H3.1t	10	10	10	11	0.954545	11	9	0.909091	11	9	0.909091
P62829	60S_ribosomal_protein_L23	3	5	6	4	1	4	5	0.9	6	5	1.1
J3KT29	60S_ribosomal_protein_L23	3	5	6	4	1	4	5	0.9	5	4	0.9
P09874	Poly_[ADP-ribose]_polymerase_1	10	16	13	25	1.35714	13	12	0.892857	11	14	0.892857
O00567	Nucleolar_protein_56	1	6	6	9	1.66667	5	3	0.888889	4	7	1.22222
Q68DU0	Putative_uncharacterized_protein_DKFZp781O2021	5	11	10	14	1.33333	7	9	0.888889	11	16	1.5
P62847	40S_ribosomal_protein_S24	4	3	5	5	1.11111	4	4	0.888889	5	4	1
P62847-4	Isoform_4_of_40S_ribosomal_protein_S24	4	3	5	5	1.11111	4	4	0.888889	5	4	1
Q8TBK5	60S_ribosomal_protein_L6	8	8	7	12	1.05556	9	7	0.888889	9	9	1
L0R5C4	Alternative_protein_POTEM	4	3	5	3	0.888889	4	4	0.888889	4	3	0.777778
P62979	Ubiquitin-40S_ribosomal_protein_S27a	4	3	1	3	0.444444	3	5	0.888889	3	4	0.777778
Q5RKT7	Ribosomal_protein_S27a	4	3	1	3	0.444444	3	5	0.888889	3	4	0.777778
O75367	Core_histone_macro-H2A.1	10	23	20	16	1.02857	17	14	0.885714	11	16	0.771429
Q13885	Tubulin_beta-2A_chain	18	23	25	23	1.11628	17	21	0.883721	23	20	1
P08238	Heat_shock_protein_HSP_90-beta	30	28	36	36	1.2	26	27	0.883333	28	35	1.05
O75367-2	Isoform_1_of_Core_histone_macro-H2A.1	9	23	19	16	1.02941	17	13	0.882353	11	16	0.794118
P62277	40S_ribosomal_protein_S13	7	8	5	7	0.705882	8	7	0.882353	9	7	0.941176
P26599	Polypyrimidine_tract-binding_protein_1	8	15	10	12	0.88	10	12	0.88	10	11	0.84
P31930	Cytochrome_b-c1_complex_subunit_1;_mitochondrial	3	3	5	9	1.75	5	2	0.875	2	4	0.75
J9JID7	Lamin_B2;_isoform_CRA_a	0	6	7	6	1.625	5	2	0.875	5	5	1.25
Q03252	Lamin-B2	0	6	7	6	1.625	5	2	0.875	5	5	1.25
Q58FG0	Putative_heat_shock_protein_HSP_90-alpha_A5	4	2	4	5	1.125	4	3	0.875	3	7	1.25
P18124	60S_ribosomal_protein_L7	6	8	7	11	1.125	6	8	0.875	7	9	1
P62273	40S_ribosomal_protein_S29	3	3	4	4	1	5	2	0.875	4	4	1
P83731	60S_ribosomal_protein_L24	4	2	4	4	1	4	3	0.875	3	5	1
P62241	40S_ribosomal_protein_S8	6	8	7	8	0.9375	7	7	0.875	8	8	1
P62805	Histone_H4	12	18	14	15	0.90625	14	14	0.875	15	13	0.875
P61981	14-3-3_protein_gamma	3	3	4	3	0.875	4	3	0.875	4	4	1
K0A7K7	TNF_receptor-associated_protein_1_(Fragment)	2	4	3	4	0.875	4	3	0.875	2	3	0.625
P23527	Histone_H2B_type_1-O	11	18	17	14	1	11	16	0.870968	14	12	0.83871
B7Z4N1	cDNA_FLJ53906;_highly_similar_to_Tubulin_beta_chain	16	20	20	21	1.07895	14	19	0.868421	21	18	1.02632
B4DGL0	cDNA_FLJ53619;_highly_similar_to_Heat_shock_protein_HSP_90-beta	28	27	35	35	1.22807	24	25	0.859649	29	34	1.10526
P12956	X-ray_repair_cross-complementing_protein_6	6	6	9	12	1.5	5	7	0.857143	4	5	0.642857
P50991	T-complex_protein_1_subunit_delta	1	4	4	6	1.42857	2	4	0.857143	5	2	1
B2RDN9	cDNA;_FLJ96699;_highly_similar_to_Homo_sapiens_thyroid_autoantigen_70kDa_(Ku_antigen)_(G22P1);_mRNA	6	6	9	11	1.42857	5	7	0.857143	4	5	0.642857
M0QXB4	Coatomer_protein_complex;_subunit_epsilon;_isoform_CRA_g	2	3	4	5	1.28571	4	2	0.857143	5	7	1.71429
O14579	Coatomer_subunit_epsilon	2	3	4	5	1.28571	4	2	0.857143	5	7	1.71429
P41250	Glycine--tRNA_ligase	2	3	4	5	1.28571	2	4	0.857143	3	5	1.14286
Q16836	Hydroxyacyl-coenzyme_A_dehydrogenase;_mitochondrial	2	3	4	5	1.28571	2	4	0.857143	4	3	1
Q16836-2	Isoform_2_of_Hydroxyacyl-coenzyme_A_dehydrogenase;_mitochondrial	2	3	4	5	1.28571	2	4	0.857143	4	3	1
P07951	Tropomyosin_beta_chain	2	3	2	5	1	3	3	0.857143	6	5	1.57143
Q562V5	Actin-like_protein_(Fragment)	1	4	4	3	1	4	2	0.857143	3	3	0.857143
K7EKJ7	Polypyrimidine_tract-binding_protein_1_(Fragment)	5	7	6	7	0.928571	6	6	0.857143	5	5	0.714286
D3DS95	HCG21173;_isoform_CRA_a	2	3	2	2	0.571429	3	3	0.857143	2	3	0.714286
C9J3R0	Regulator_of_chromosome_condensation_(Fragment)	1	4	1	3	0.571429	3	3	0.857143	1	2	0.428571
P18754	Regulator_of_chromosome_condensation	1	4	1	3	0.571429	3	3	0.857143	1	2	0.428571
P18754-2	Isoform_2_of_Regulator_of_chromosome_condensation	1	4	1	3	0.571429	3	3	0.857143	1	2	0.428571
P18583	Protein_SON	1	4	0	3	0.428571	3	3	0.857143	1	1	0.285714
B4DR52	Histone_H2B	13	18	19	15	1.0303	12	16	0.848485	15	14	0.878788
B3KS49	cDNA_FLJ35478_fis;_clone_SMINT2007796;_highly_similar_to_Gelsolin	3	8	12	10	1.69231	7	4	0.846154	13	15	2.15385
Q16891	MICOS_complex_subunit_MIC60	4	7	4	7	0.846154	5	6	0.846154	2	6	0.615385
P16402	Histone_H1.3	11	19	14	15	0.90625	15	12	0.84375	14	14	0.875
O60716	Catenin_delta-1	5	12	10	14	1.26316	7	9	0.842105	12	17	1.52632
Q9BUP0	EF-hand_domain-containing_protein_D1	6	11	8	6	0.736842	6	10	0.842105	11	9	1.05263
P36578	60S_ribosomal_protein_L4	9	14	9	13	0.88	9	12	0.84	10	15	1
Q59GY2	Ribosomal_protein_L4_variant_(Fragment)	9	14	9	13	0.88	9	12	0.84	10	15	1
Q14974	Importin_subunit_beta-1	1	3	5	5	1.66667	2	3	0.833333	1	4	0.833333
P62826	GTP-binding_nuclear_protein_Ran	4	6	7	9	1.33333	4	6	0.833333	2	5	0.583333
P62937	Peptidyl-prolyl_cis-trans_isomerase_A	11	5	12	8	1.11111	6	9	0.833333	4	10	0.777778
Q02878	60S_ribosomal_protein_L6	8	8	7	12	1.05556	9	6	0.833333	9	9	1
P68431	Histone_H3.1	12	16	15	16	1.03333	13	12	0.833333	13	11	0.8
P62136	Serine/threonine-protein_phosphatase_PP1-alpha_catalytic_subunit	2	2	2	4	1	2	3	0.833333	4	5	1.5
B2R4K7	60S_ribosomal_protein_L6	8	8	7	11	1	9	6	0.833333	8	8	0.888889
E9PK25	Cofilin-1	3	1	2	3	0.833333	2	3	0.833333	4	5	1.5
P23528	Cofilin-1	3	1	2	3	0.833333	2	3	0.833333	4	5	1.5
Q9HCC0	Methylcrotonoyl-CoA_carboxylase_beta_chain;_mitochondrial	2	2	2	3	0.833333	2	3	0.833333	3	5	1.33333
P00966	Argininosuccinate_synthase	8	7	9	10	1.11765	6	8	0.823529	8	12	1.17647
Q5QNW6	Histone_H2B_type_2-F	13	19	20	15	1.02941	12	16	0.823529	15	13	0.823529
P48735	Isocitrate_dehydrogenase_[NADP];_mitochondrial	10	5	5	10	0.882353	5	9	0.823529	3	6	0.529412
P11387	DNA_topoisomerase_1	4	11	5	9	0.823529	8	6	0.823529	4	7	0.647059
P46776	60S_ribosomal_protein_L27a	4	5	6	5	1	5	4	0.818182	5	5	0.909091
Q12931	Heat_shock_protein_75_kDa;_mitochondrial	4	5	5	6	1	5	4	0.818182	3	5	0.727273
P05386	60S_acidic_ribosomal_protein_P1	4	5	5	6	1	5	4	0.818182	3	3	0.545455
P12236	ADP/ATP_translocase_3	6	14	9	11	0.909091	9	9	0.818182	10	7	0.772727
Q59EI9	ADP;ATP_carrier_protein;_liver_isoform_T2_variant_(Fragment)	6	14	9	11	0.909091	9	9	0.818182	10	7	0.772727
P52272	Heterogeneous_nuclear_ribonucleoprotein_M	11	19	17	19	1.125	12	14	0.8125	15	20	1.09375
A0A087X0X3	Heterogeneous_nuclear_ribonucleoprotein_M	11	19	17	19	1.125	12	14	0.8125	15	19	1.0625
A0A0F7KYT8	Fragile_X_mental_retardation_autosomal_homolog_variant_p2K	7	7	4	10	0.875	4	9	0.8125	9	11	1.25
P37802	Transgelin-2	2	1	3	4	1.4	2	2	0.8	2	4	1.2
P37802-2	Isoform_2_of_Transgelin-2	2	1	3	4	1.4	2	2	0.8	2	4	1.2
Q6FHC3	Calponin_(Fragment)	1	2	3	4	1.4	2	2	0.8	3	2	1
Q13155	Aminoacyl_tRNA_synthase_complex-interacting_multifunctional_protein_2	3	0	3	4	1.4	3	1	0.8	2	0	0.4
P33993	DNA_replication_licensing_factor_MCM7	1	2	2	4	1.2	2	2	0.8	0	3	0.6
P26641	Elongation_factor_1-gamma	12	11	14	12	1.04	11	9	0.8	10	8	0.72
Q9Y5S9	RNA-binding_protein_8A	1	2	3	2	1	2	2	0.8	2	3	1
B4DTA2	cDNA_FLJ60148;_highly_similar_to_Homo_sapiens_heterogeneous_nuclear_ribonucleoprotein_D-like_(HNRPDL);_transcript_variant_2;_mRNA	2	1	3	2	1	2	2	0.8	2	2	0.8
O14979	Heterogeneous_nuclear_ribonucleoprotein_D-like	2	1	3	2	1	2	2	0.8	2	2	0.8
P34931	Heat_shock_70_kDa_protein_1-like	5	3	5	5	1	3	5	0.8	2	4	0.6
Q15182	Small_nuclear_ribonucleoprotein-associated_protein	1	2	3	2	1	2	2	0.8	1	2	0.6
P06753-6	Isoform_6_of_Tropomyosin_alpha-3_chain	6	7	7	7	0.933333	7	5	0.8	11	10	1.4
P62854	40S_ribosomal_protein_S26	3	5	4	5	0.9	4	4	0.8	5	4	0.9
P62841	40S_ribosomal_protein_S15	5	3	5	4	0.9	4	4	0.8	4	4	0.8
P15924	Desmoplakin	44	74	51	56	0.891667	51	45	0.8	46	67	0.941667
Q8WZ42-2	Isoform_2_of_Titin	0	3	3	1	0.8	2	2	0.8	3	7	2
P63241	Eukaryotic_translation_initiation_factor_5A-1	1	2	2	2	0.8	1	3	0.8	3	3	1.2
A0A0B4J220	Chromosome_11_open_reading_frame_48;_isoform_CRA_c	2	1	2	2	0.8	2	2	0.8	2	2	0.8
B4DLN1	Uncharacterized_protein	1	2	2	2	0.8	2	2	0.8	1	3	0.8
O95758	Polypyrimidine_tract-binding_protein_3	1	2	2	2	0.8	2	2	0.8	2	2	0.8
Q5T6U8	High_mobility_group_AT-hook_1	1	2	2	2	0.8	2	2	0.8	2	2	0.8
P07195	L-lactate_dehydrogenase_B_chain	1	2	2	2	0.8	2	2	0.8	1	2	0.6
P14678	Small_nuclear_ribonucleoprotein-associated_proteins_B_and_B_	1	2	2	2	0.8	2	2	0.8	1	2	0.6
P63162	Small_nuclear_ribonucleoprotein-associated_protein_N	1	2	2	2	0.8	2	2	0.8	1	2	0.6
Q9UBX3	Mitochondrial_dicarboxylate_carrier	1	2	2	2	0.8	2	2	0.8	0	2	0.4
Q9Y3U8	60S_ribosomal_protein_L36	5	3	3	4	0.7	4	4	0.8	0	2	0.2
Q8WZ42	Titin	0	3	3	0	0.6	2	2	0.8	3	7	2
Q8WZ42-8	Isoform_8_of_Titin	0	3	3	0	0.6	2	2	0.8	3	7	2
P61923	Coatomer_subunit_zeta-1	2	1	1	2	0.6	2	2	0.8	2	2	0.8
Q15427	Splicing_factor_3B_subunit_4	1	2	1	2	0.6	2	2	0.8	1	2	0.6
Q99879	Histone_H2B_type_1-M	13	19	19	15	1	12	15	0.794118	15	13	0.823529
Q99880	Histone_H2B_type_1-L	12	20	18	15	0.970588	12	15	0.794118	15	12	0.794118
P06396	Gelsolin	9	22	22	21	1.30303	15	11	0.787879	29	30	1.78788
P27708	CAD_protein	5	7	7	9	1.14286	3	8	0.785714	0	6	0.428571
P62906	60S_ribosomal_protein_L10a	6	6	7	8	1.07143	6	5	0.785714	6	5	0.785714
O75531	Barrier-to-autointegration_factor	3	9	7	6	0.928571	6	5	0.785714	4	4	0.571429
P22087	rRNA_2_-O-methyltransferase_fibrillarin	7	5	5	7	0.857143	6	5	0.785714	5	7	0.857143
P07305	Histone_H1.0	3	9	5	5	0.714286	7	4	0.785714	4	4	0.571429
P62266	40S_ribosomal_protein_S23	3	4	5	4	1	3	4	0.777778	4	3	0.777778
F8W0F6	Tubulin_alpha-1A_chain	3	4	4	3	0.777778	4	3	0.777778	3	3	0.666667
P62807	Histone_H2B_type_1-C/E/F/G/I	13	20	20	15	1	12	15	0.771429	16	13	0.828571
P58876	Histone_H2B_type_1-D	13	20	19	15	0.971429	12	15	0.771429	16	13	0.828571
Q99877	Histone_H2B_type_1-N	13	20	19	15	0.971429	12	15	0.771429	16	13	0.828571
U3KQK0	Histone_H2B	13	20	19	15	0.971429	12	15	0.771429	16	13	0.828571
B1AHC9	X-ray_repair_cross-complementing_protein_6	5	6	7	10	1.30769	4	6	0.769231	4	4	0.615385
Q14980	Nuclear_mitotic_apparatus_protein_1	1	10	7	6	1	3	7	0.769231	2	7	0.692308
P07900	Heat_shock_protein_HSP_90-alpha	31	18	33	33	1.29412	21	18	0.764706	21	28	0.960784
P07900-2	Isoform_2_of_Heat_shock_protein_HSP_90-alpha	31	18	33	33	1.29412	21	18	0.764706	21	28	0.960784
P61978	Heterogeneous_nuclear_ribonucleoprotein_K	6	9	10	10	1.17647	7	6	0.764706	7	9	0.941176
M0QZM1	Heterogeneous_nuclear_ribonucleoprotein_M_(Fragment)	7	8	8	8	0.941176	6	7	0.764706	7	10	1
Q3ZCM7	Tubulin_beta-8_chain	11	12	11	12	0.92	8	11	0.76	12	12	0.96
O94832	Unconventional_myosin-Id	0	2	6	2	2	0	3	0.75	8	9	4.25
P67809	Nuclease-sensitive_element-binding_protein_1	4	2	6	9	1.875	3	3	0.75	7	5	1.5
Q86VP6	Cullin-associated_NEDD8-dissociated_protein_1	1	1	3	4	1.75	1	2	0.75	1	2	0.75
Q86VP6-2	Isoform_2_of_Cullin-associated_NEDD8-dissociated_protein_1	1	1	3	4	1.75	1	2	0.75	1	2	0.75
P07355	Annexin_A2	1	1	3	3	1.5	2	1	0.75	5	7	3
P07355-2	Isoform_2_of_Annexin_A2	1	1	3	3	1.5	2	1	0.75	5	7	3
Q02978	Mitochondrial_2-oxoglutarate/malate_carrier_protein	1	1	2	4	1.5	2	1	0.75	1	1	0.5
Q9BQG0	Myb-binding_protein_1A	0	2	3	3	1.5	2	1	0.75	1	1	0.5
P62424	60S_ribosomal_protein_L7a	7	7	8	12	1.25	5	7	0.75	8	9	1.0625
Q96A72	Protein_mago_nashi_homolog_2	0	2	1	4	1.25	2	1	0.75	1	2	0.75
Q96T76	MMS19_nucleotide_excision_repair_protein_homolog	0	2	3	2	1.25	1	2	0.75	1	2	0.75
P63244	Guanine_nucleotide-binding_protein_subunit_beta-2-like_1	9	9	8	14	1.1	6	9	0.75	7	12	0.95
A0A087X0I4	Coatomer_subunit_epsilon	2	4	4	4	1	4	2	0.75	5	6	1.375
Q5JTH9	RRP12-like_protein	1	1	2	2	1	1	2	0.75	0	2	0.5
B7Z213	cDNA_FLJ50130;_highly_similar_to_Heterogeneous_nuclear_ribonucleoprotein_Q	0	2	1	3	1	2	1	0.75	0	0	0
A0A0F7L1S3	Fragile_X_mental_retardation_autosomal_homolog_variant_p4K	7	7	4	10	0.875	4	8	0.75	9	11	1.25
P51114	Fragile_X_mental_retardation_syndrome-related_protein_1	7	7	4	10	0.875	4	8	0.75	9	10	1.1875
P60981	Destrin	3	3	4	3	0.875	3	3	0.75	3	6	1.125
P63104	14-3-3_protein_zeta/delta	8	6	7	7	0.875	6	6	0.75	8	9	1.0625
F5H1L6	Serine/threonine-protein_phosphatase_PP1-alpha_catalytic_subunit_(Fragment)	1	1	1	2	0.75	2	1	0.75	2	3	1.25
P42677	40S_ribosomal_protein_S27	1	1	1	2	0.75	1	2	0.75	2	2	1
H3BPE7	RNA-binding_protein_FUS	5	5	5	4	0.75	4	5	0.75	5	6	0.916667
P35637	RNA-binding_protein_FUS	5	5	5	4	0.75	4	5	0.75	5	6	0.916667
Q562M3	Actin-like_protein_(Fragment)	4	6	5	4	0.75	5	4	0.75	5	5	0.833333
A0A0G2JQ01	Uncharacterized_protein	1	1	2	1	0.75	1	2	0.75	2	1	0.75
O00303	Eukaryotic_translation_initiation_factor_3_subunit_F	1	1	2	1	0.75	1	2	0.75	1	1	0.5
O75170	Serine/threonine-protein_phosphatase_6_regulatory_subunit_2	1	1	2	1	0.75	1	2	0.75	1	1	0.5
Q9UKA9	Polypyrimidine_tract-binding_protein_2	1	1	1	1	0.5	2	1	0.75	1	1	0.5
P35609	Alpha-actinin-2	1	1	1	0	0.25	1	2	0.75	5	6	2.75
Q0D2M2	HIST1H2BC_protein	11	18	18	13	1	10	13	0.741935	14	11	0.806452
P42166	Lamina-associated_polypeptide_2;_isoform_alpha	6	11	6	9	0.789474	6	8	0.736842	9	9	0.947368
B4DM82	Peptidyl-prolyl_cis-trans_isomerase	8	5	9	6	1	5	6	0.733333	4	7	0.733333
Q99729-3	Isoform_3_of_Heterogeneous_nuclear_ribonucleoprotein_A/B	2	3	5	5	1.42857	3	2	0.714286	1	0	0.142857
P29373	Cellular_retinoic_acid-binding_protein_2	5	0	5	3	1.14286	3	2	0.714286	1	3	0.571429
P35221	Catenin_alpha-1	1	4	2	5	1	1	4	0.714286	4	3	1
P14923	Junction_plakoglobin	2	3	2	5	1	3	2	0.714286	2	3	0.714286
P57721	Poly(rC)-binding_protein_3	2	3	3	3	0.857143	2	3	0.714286	3	3	0.857143
A8K962	cDNA_FLJ77827;_highly_similar_to_Human_upstream_binding_factor_(hUBF)	3	2	1	4	0.714286	4	1	0.714286	2	1	0.428571
E9PKP7	Nucleolar_transcription_factor_1	3	2	1	4	0.714286	4	1	0.714286	2	1	0.428571
P17480	Nucleolar_transcription_factor_1	3	2	1	4	0.714286	4	1	0.714286	2	1	0.428571
P39019	40S_ribosomal_protein_S19	1	4	3	2	0.714286	3	2	0.714286	0	0	0
P12814	Alpha-actinin-1	2	3	3	0	0.428571	2	3	0.714286	9	15	3.42857
P12814-4	Isoform_4_of_Alpha-actinin-1	2	3	3	0	0.428571	2	3	0.714286	9	15	3.42857
P49207	60S_ribosomal_protein_L34	3	2	1	1	0.285714	1	4	0.714286	1	3	0.571429
